# Supplementary material for: Design, Synthesis, and Biological Evaluation of Sulfonamide Methoxypyridine Derivatives as Novel PI3K/mTOR Dual Inhibitors
Source: Pharmaceuticals (Basel). 2023 Mar 20;16(3):461. doi: 10.3390/ph16030461 (PMC10054477; doi:10.3390/ph16030461)
Supplement: Supplementary file 1 [file pharmaceuticals-16-00461-s001.zip]

Archive with 1 entries (1 files):
- pharmaceuticals-2266496-supplementary.pdf
